# Supplementary material for: Molecular Detection and Phylogenetic Analyses of Diverse Bartonella Species in Bat Ectoparasites Collected from Yunnan Province, China
Source: Pathogens. 2022 Nov 1;11(11):1283. doi: 10.3390/pathogens11111283 (PMC9699461; doi:10.3390/pathogens11111283)
Supplement: Supplementary file 1 [file pathogens-11-01283-s001.zip]

Archive with 1 entries (1 files):
- pathogens-1972595-supplementary.pdf
